# Supplementary material for: Stabilized D2R G protein-coupled receptor oligomers identify multi-state β-arrestin complexes
Source: Nat Commun. 2025 Oct 2;16:8768. doi: 10.1038/s41467-025-64008-7 (PMC12491437; doi:10.1038/s41467-025-64008-7)
Supplement: Supplementary file 3 — Supplementary Data 1 [file 41467_2025_64008_MOESM3_ESM.zip]

Archive with 4 entries (3 files):
- Supplementary Data 1/
- Supplementary Data 1/BioMed.bat
- Supplementary Data 1/BioMed.jar
- Supplementary Data 1/PALM_App Updated.jar
