# Supplementary material for: Stabilized D2R G protein-coupled receptor oligomers identify multi-state β-arrestin complexes
Source: Nat Commun. 2025 Oct 2;16:8768. doi: 10.1038/s41467-025-64008-7 (PMC12491437; doi:10.1038/s41467-025-64008-7)
Supplement: Supplementary file 6 — Source Data [file 41467_2025_64008_MOESM6_ESM.xlsx]

## Sheet: Fig. 1
											Fig. 1 c
												Relative fold intensity of dimer protein realtive to monomer
	Fig 1 b- uncropped western blots											(anti-FLAG normalised to GAPDH or alpha-tubulin loading control)
											Receptor
											WT	0.129854	0.146376	0.10382	0.602743
											V96C	0.494925	0.485635	0.33071	1.9026
											V96S	0.833506	2.00916	0.385435	1.73377
											V96S/V97C	1.87843	2.35491	8.11231	2.97869
											V97C	0.410314	0.318029	0.258195	0.901947
											Y93C	0.490337	1.12885	0.48303	1.89747
	Fig. 1 e														Fig. 1 h
																BRET max
	WT	Net Venus/Rluc8	0.164973	0.174079	0.270082	0.422129	0.565733	0.75466	1.40983	1.74581	2.28477	2.00332	1.49771		Receptor
		NET BRET	0.0616742	0.0907336	0.168633	0.169029	0.226315	0.29003	0.344852	0.347407	0.411234	0.373121	0.440336		WT	0.439	0.440336	0.46	0.4555	0.388	0.411
															V96C	0.537	0.52064	0.4635	0.553	0.433	0.4665
	V96C	Net Venus/Rluc8	0.577019	0.70809	0.923227	1.24866	1.82679	2.02358	2.32142	2.92005	3.03837	3.28394	2.88124
		NET BRET	0.159037	0.265229	0.295297	0.365325	0.439434	0.462212	0.52064	0.51096	0.473468	0.444994	0.437905		Fig. 1 i
																BRET 50
															Receptor
															WT	0.3622	0.4529	0.1578	0.5834	0.4277	0.3733
															V96C	0.4593	0.5372	0.1488	0.4235	0.5483	0.51
	Fig 1 f														Fig. 1 j
																BRET max
	WT	Net Venus/Rluc8	0.320901	0.504296	0.627301	0.976556	1.15739	1.41682	1.66596	2.37471	2.56031	2.84618	2.81564		Receptor
		NET BRET	0.1585	0.245	0.306	0.358	0.4275	0.4465	0.46	0.4885	0.508	0.526	0.5055		WT	0.442	0.526	0.284	0.32	0.517
															V96S	0.5715	0.6335	0.5215	0.5645	0.7255
	V96S	Net Venus/Rluc8	0.218516	0.345862	0.462686	0.439196	1.02512	0.715687	1.01971	1.58824	1.71155	2.09625	2.0928
		NET BRET	0.145	0.246	0.3015	0.2965	0.455	0.4095	0.467	0.571	0.5725	0.6335	0.6155		Fig. 1 k
																BRET 50
															Receptor
															WT	0.2172	0.3921	0.2517	0.2847	0.608
															V96S	0.1682	0.4009	0.402	0.3801	0.593
	Fig. 1 g														Fig. 1 l
	WT	Net Venus/Rluc8	0.635772	0.902649	1.31705	2.03093	1.94229	2.06092	3.04116	3.45626	3.9857	7.07209	4.42168			BRET max
		NET BRET	0.1345	0.205	0.265	0.3085	0.3695	0.361	0.4345	0.4145	0.4775	0.518	0.5235		Receptor
															WT	0.2475	0.5235	0.4415	0.398	0.331
	V96S/V97C	Net Venus/Rluc8	0.873517	1.5297	1.83766	2.69457	3.26625	3.50737	5.33491	5.89449	8.88246	9.0474	9.83524		V96S/V97C	0.3885	0.8225	0.7895	0.8195	0.4315
		NET BRET	0.268	0.357	0.4	0.5175	0.576	0.6155	0.728	0.7245	0.739	0.7955	0.8225
															Fig. 1 m
																BRET 50
															Receptor
															WT	0.5227	0.9918	0.2016	0.372	0.2666
															V96S/V97C	0.8675	1.398	0.2953	1.07	0.2908

## Sheet: Fig 2. 
	Fig. 2 c											Fig . 2 d	Receptor
		Monomers					Di/oligomers						WT													V96S/V97C											V96S												V96C
	Receptor	WT	V96S/V97C	V96S	V96C		WT	V96S/V97C	V96S	V96C		Number of receptors in complex
		57.5259	51.6627	61.2266	61.066		42.4741	48.3373	38.7734	38.934		2	18.1018	14.5775	17.0236	18.4426	13.9991	16.3079	17.6511	17.7774	18.4581	17.6283	18.8715	17.632		18.5096	18.6406	17.8226	18.1994	19.3789	16.3217	17.335	17.506	17.0583	18.2913		19.1102	18.2663	17.2635	16.0745	19.0473	16.5132	19.618	18.1384	17.5891	21.2791	17.5912		18.3171
		63.6432	42.35	55.7691	75.5113		36.3568	57.65	44.2309	24.4887		3	9.35587	6.38041	9.52095	8.387	1.97399	7.4672	8.99455	10.2908	11.2182	10.9851	7.21788	10.028		10.0901	10.0988	7.16437	9.05397	8.74377	10.8385	9.17987	10.355	7.83472	10.2963		7.69884	8.34494	9.97492	7.43145	10.6381	9.34063	7.31728	8.52319	9.42064	10.1154	11.255		6.69643
		59.4978	57.8394	58.6449	64.813		40.5022	42.1606	41.3551	35.187		4	4.10543	2.93782	4.52048	4.80094	0.862069	5.84596	4.28252	5.00741	4.55906	4.8566	2.05647	6.30102		5.47128	6.01676	3.44078	3.86107	6.62231	5.1917	4.34715	4.02649	4.38981	5.66254		7.22168	5.37811	8.88481	4.50047	3.94757	3.9229	5.55342	4.69779	5.8232	5.84229	8.53882		3.78788
		61.4461	56.7987	66.9058	50.9018		38.5539	43.2013	33.0942	49.0982		5	1.8997	6.24805	2.94497	0.58548	1.07759	3.77225	2.54947	4.63226	3.53836	6.19887	3.41442	4.87485		3.29014	4.40892	3.57091	5.10606	4.96698	3.21832	3.21798	4.42969	3.59619	1.20043		2.10507	3.5928	2.75943	1.46199	2.75801	1.52931	4.18341	4.65731	3.44077	3.43675	4.79503		1.28517
		79.07	48.1864	55.2243	48.5038		20.93	51.8136	44.7757	51.4962		6	2.39518	0	3.02978	1.40515	0	2.01805	3.28612	2.25361	3.37478	3.05073	2.65152	2.50655		1.91956	4.43547	1.62483	1.09743	3.7748	3.81916	2.15945	1.19078	1.74105	1.2987		0	0.835655	0.715421	1.75439	1.6548	2.92247	1.73575	1.67233	0.953895	1.66219	4.03848		1.94805
		60.614	53.4454	58.6252	50.9094		39.386	46.5546	41.3748	49.0906		7	2.26246	0	1.17825	1.63934	0	0.747923	0.702305	2.27886	1.30334	0.860656	1.79941	1.62134		1.32211	1.82764	0.687623	2.02714	2.08717	1.91672	1.55117	2.7785	0	2.01149		1.13636	0.487465	0.834658	0.818713	0.65666	1.29151	2.4917	1.74429	1.79117	1.77979	1.94167		1.79924
		60.0683	50.1694	54.0069	71.5438		39.9317	49.8306	45.9931	28.4562		8	0.607903	0	0	0.936768	0	1.70954	0.368324	1.202	1.04296	0.655738	0.481928	0.742146		0	1.49939	0.987654	0.894251	0.882577	1.73547	0	2.20994	0	0.577201		0.770713	1.11421	0.38835	0.467836	0.750469	0	1.28193	2.22977	0.63593	0	2.83254		0
		51.824	55.7198	51.097	56.6599		48.176	44.2802	48.903	43.3401		9+	3.74578	2.20264	2.28417	2.35656	3.01724	1.51715	2.09732	4.73362	7.85576	3.15962	3.75931	2.73154		2.79675	3.99449	1.55315	2.96194	4.17584	5.38052	6.48952	1.17021	7.07829	4.72459		0.730519	6.21144	0.533981	0.584795	5.32277	5.8548	6.72156	4.32997	2.30525	2.63553	6.41638		1.08225
		48.6495	56.3334	53.249	57.6423		51.3505	43.6666	46.751	42.3577
		52.6044	58.3016	58.04			47.3956	41.6984	41.96
		59.7475	55.9375	42.5909			40.2525	44.0625	57.4091
	Fig. 2 e
												Fig . 2 g	Receptor
		Basal					Agonist					Number of receptors in complex	WT											V96S/V97C												V96C										V96S
	Receptor	WT	V96S/V97C	V96S	V96C		WT	V96S/V97C	V96S	V96C		2	20.5003	19.871	19.385	21.1923	15.3187	16.6756	18.4908	15.3273	20.1822	18.286		17.8595	18.252	19.3849	18.1595	18.3902	21.0545	15.8866	14.1882	17.6811	14.6428	16.5456		18.7557	13.9773	16.9922	15.1424	17.7239	18.1965	15.9523	18.2201	16.5911		15.6402	12.9037	20.1011	17.0103
		42.4741	48.3373	38.7734	38.934		49.4468	42.5491	29.8389	43.8957		3	9.14447	8.26885	8.59289	6.02753	14.5158	7.00564	9.5386	9.11668	8.37526	8.97209		8.70886	8.81063	9.46561	10.2095	8.32016	6.04066	9.58534	5.63039	6.22619	5.43501	6.71377		8.33506	8.71941	7.25172	8.12633	9.01725	5.23084	6.6702	9.04612	7.98172		5.22308	9.94444	7.57766	6.29458
		36.3568	42.35	44.2309	24.4887		44.7718	50.6153	29.0148	39.2876		4	6.82304	6.30291	5.07186	2.69442	3.87237	5.43559	4.59373	4.13064	3.90992	2.31052		5.23617	5.89469	6.40566	5.33742	4.50064	2.79956	4.81404	3.75359	3.12652	3.87589	3.47558		3.54674	4.73193	3.0837	6.09323	3.25437	1.65005	4.81994	1.34017	4.453		3.20581	2.65185	3.146	7.16997
		40.5022	57.9201	41.3551	35.187		42.6398	47.8206	39.8093	37.6075		5	3.60094	2.55456	2.6745	2.85362	3.5363	3.18751	3.7388	1.41953	3.84203	2.41307		4.8602	4.74971	3.56355	4.14481	4.46113	3.00071	1.42208	4.17565	2.2264	4.21348	2.59214		4.159	2.331	1.20579	1.25463	1.19354	4.04858	1.52905	2.39985	2.61705		2.59703	2.31481	2.64683	2.37778
		38.5539	43.2013	33.0942	49.0982		38.348	50.0659	36.0744	36.0085		6	1.66778	2.2619	2.2494	0.617284	1.50763	1.95263	2.68259	3.01574	1.54666	1.34529		1.24481	1.39566	2.84211	1.39123	2.79296	0.879765	2.82244	0.78125	2.0754	2.21884	0.700935		2.98936	2.6486	0.96463	1.76629	1.85598	1.21457	0.917431	4.29162	1.66987		0	1.2	2.04197	1.84999
		20.93	51.8136	44.7757	51.4962		41.3661	39.7829	35.7778	38.4408		7	1.96775	1.70139	1.06143	1.67819	0.325885	1.00995	1.61827	1.53102	3.26794	0		1.54258	2.13773	1.75854	2.95465	0.271318	1.02639	1.22592	0	2.4213	0	0.817757		1.15258	2.91667	1.33363	1.27238	0.49435	2.17909	0	0	0		3.17273	0	2.3823	1.3718
		39.386	46.5546	41.3748	49.0906		39.2159	36.5611	41.3874	40.1473		8	1.56666	1.77249	0.64	0.729927	0.892857	0	1.84945	0	1.36168	0		0.518135	3.23847	1.49628	1.52178	0.310078	0	0.700525	6.68103	0	1.83486	1.86916		1.79043	0	0.881057	0.900901	0.779727	0.809717	0	0	0		0	0	0.665557	0
		39.9317	44.2802	45.9931	28.4562		48.6969	37.7365	40.6205	35.3879		9+	3.74948	1.59226	2.9647	2.55474	2.7933	3.94903	5.35177	2.08605	2.97673	3.18073		5.1577	6.13634	2.90398	5.32657	0.736434	0	1.27953	1.17188	5.34905	13.4445	6.3633		3.16681	3.9627	5.89473	1.45228	2.85046	6.81795	5.49888	1.90114	3.2172		0	0	1.24792	0
		48.176	43.6666	48.903	43.3401		36.6269	36.382	36.6973	37.199
		51.3505	41.6984	46.751	42.3577		45.4624	40.9578	32.7358	39.6452
		47.3956	49.8306	41.96			36.5077	45.6654
		40.2525	44.0625	57.4091				39.0783
	Fig. 2 f
		Monomers					Di/oligomers
	Receptor	WT	V96S/V97C	V96C	V96S		WT	V96S/V97C	V96C	V96S
		50.5532	57.4509	56.1043	70.1611		49.4468	42.5491	43.8957	29.8389
		55.2282	49.3847	60.7124	70.9852		44.7718	50.6153	39.2876	29.0148
		57.3602	52.1794	62.3925	60.1907		42.6398	47.8206	37.6075	39.8093
		61.652	49.9341	63.9915	63.9256		38.348	50.0659	36.0085	36.0744
		58.6339	60.2171	61.5592	64.2222		41.3661	39.7829	38.4408	35.7778
		60.7841	63.4389	59.8527	58.6126		39.2159	36.5611	40.1473	41.3874
		51.3031	62.2635	64.6121	59.3795		48.6969	37.7365	35.3879	40.6205
		63.3731	63.618	62.801	63.3027		36.6269	36.382	37.199	36.6973
		54.5376	59.0422	60.3548	67.2642		45.4624	40.9578	39.6452	32.7358
		63.4923	54.3346				36.5077	45.6654
			60.9217					39.0783
[truncated: 8 more columns]

## Sheet: Fig. 3 
	Fig. 3 a	Log [quinpirole] M	WT			V96C			V96S			V96S/V97C			V97C			Y93C
			Mean	SEM	N	Mean	SEM	N	Mean	SEM	N	Mean	SEM	N	Mean	SEM	N	Mean	SEM	N
	Normalised to WT lowest dose	-6	35.0939	4.68539	7	26.9522	3.96404	4	57.4982	16.3981	4	63.6598	15.6961	5	41.4239	6.50106	4	42.7035	11.2366	5
	for each individual experiment
		-7	29.4397	2.97705	8	27.9303	1.5975	4	54.2696	9.30096	5	53.272	12.1775	5	40.4973	9.08012	5	30.846	7.42092	5
		-8	30.1391	3.67559	8	36.5816	5.67033	4	64.9421	13.7308	5	52.1133	9.81958	5	41.1466	4.43933	4	39.0002	9.59511	5
		-8.5	37.5996	1.96683	8	42.9728	6.89918	4	64.3261	9.33391	5	65.5914	12.8595	5	65.5016	20.5673	5	43.746	6.84355	5
		-9	51.7108	6.64329	8	60.7428	6.42939	4	83.705	10.3794	5	72.1941	13.6268	5	61.228	11.2215	5	48.9814	9.25656	5
		-9.5	67.3614	5.93467	8	71.4557	10.9646	4	92.8282	12.1808	4	83.4894	15.4249	5	89.1792	16.7896	4	60.5049	6.93324	5
		-10	84.6386	9.08524	8	81.1399	8.82144	4	102.346	13.9248	5	104.612	15.044	5	108.134	29.1554	5	84.44	16.4313	4
		-11	96.5988	7.48869	8	88.7	13.3979	4	116.962	22.476	5	117.088	21.6113	5	110.437	15.837	5	91.6032	15.3806	5
		-12	100	14.8934	8	95.1142	14.9055	4	120.31	23.0884	5	112.346	11.3676	5	115.218	24.7613	5	92.1234	15.5174	5
	Fig. 3 b	WT	V96C	V96S	V96S/V97C	V97C	Y93C
		(values calculated from variation from average WT values)	Ligand-induced changes (from max to min dose) normalised to WT from same experiment
		118.705		64.274	75.2869	82.2673	75.5373
		97.6618		91.5528	70.0145	92.2896	97.4064
		106.895		78.192	92.6194	82.5514	107.154
		97.3661		77.8738	102.409	105.312	110.808
		79.6361	92.8055	85.2111	42.1188	117.931	106.801
		106.966	104.917
		97.647	68.2972
		114.677	95.5051
	Fig. 3 d
		Time (seconds)	0	3	6	9	12	15	18	21	24	27	30	33	36	39	42	45	48	51	54	57	60	63	66	69	72	75	78	81	84	87	90	93	96	99	102	105	108	111	114	117	120	123	126	129	132	135	138
		Basal	0.43	0.49	0.4	0.44	0.44	0.49	0.47	0.43	0.47	0.43	0.41	0.41	0.44	0.42	0.46	0.43	0.46	0.5	0.44	0.38	0.45	0.47	0.45	0.39	0.43	0.48	0.44	0.46	0.45	0.44	0.41	0.43	0.42	0.4	0.43	0.44	0.43	0.45	0.43	0.43	0.41	0.45	0.45	0.44	0.39	0.4	0.44
			0.44	0.45	0.46	0.45	0.45	0.45	0.42	0.38	0.46	0.42	0.41	0.47	0.49	0.44	0.49	0.43	0.43	0.39	0.4	0.46	0.41	0.46	0.42	0.46	0.46	0.43	0.43	0.4	0.43	0.43	0.43	0.47	0.42	0.46	0.46	0.43	0.43	0.47	0.43	0.45	0.43	0.48	0.45	0.43	0.48	0.41	0.48
		Quinpirole	0.46	0.46	0.41	0.42	0.44	0.46	0.47	0.43	0.46	0.46	0.47	0.43	0.45	0.5	0.46	0.4	0.43	0.48	0.49	0.47	0.46	0.45	0.44	0.46	0.47	0.46	0.45	0.47	0.45	0.48	0.47	0.43	0.47	0.48	0.51	0.48	0.48	0.47	0.51	0.48	0.5	0.51	0.47	0.45	0.51	0.47	0.5
			0.44	0.46	0.43	0.45	0.47	0.44	0.41	0.45	0.47	0.47	0.42	0.44	0.46	0.43	0.44	0.44	0.47	0.49	0.44	0.49	0.52	0.46	0.47	0.47	0.43	0.51	0.47	0.49	0.47	0.44	0.51	0.49	0.46	0.49	0.48	0.47	0.49	0.49	0.48	0.49	0.48	0.49	0.44	0.47	0.49	0.51	0.46
	Fig. 3 e
		Time (seconds)	0	3	6	9	12	15	18	21	24	27	30	33	36	39	42	45	48	51	54	57	60	63	66	69	72	75	78	81	84	87	90	93	96	99	102	105	108	111	114	117	120	123	126	129	132	135	138
		Basal	0.46	0.46	0.43	0.42	0.48	0.43	0.41	0.45	0.42	0.41	0.41	0.42	0.42	0.43	0.48	0.42	0.43	0.41	0.44	0.44	0.42	0.43	0.48	0.4	0.43	0.41	0.42	0.43	0.44	0.46	0.44	0.41	0.4	0.46	0.47	0.44	0.45	0.44	0.45	0.48	0.42	0.42	0.44	0.45	0.39	0.5	0.44
			0.41	0.44	0.44	0.41	0.46	0.48	0.43	0.43	0.42	0.43	0.41	0.43	0.44	0.44	0.43	0.48	0.41	0.43	0.42	0.47	0.44	0.4	0.45	0.43	0.43	0.45	0.48	0.47	0.43	0.41	0.46	0.48	0.5	0.39	0.42	0.48	0.49	0.46	0.45	0.48	0.46	0.42	0.48	0.44	0.46	0.42	0.44
		Quinpirole	0.47	0.46	0.44	0.46	0.48	0.45	0.45	0.51	0.46	0.45	0.46	0.47	0.45	0.48	0.49	0.5	0.49	0.46	0.51	0.5	0.48	0.48	0.48	0.46	0.49	0.51	0.51	0.47	0.45	0.49	0.5	0.49	0.51	0.48	0.5	0.51	0.51	0.49	0.53	0.51	0.5	0.5	0.47	0.5	0.52	0.51	0.51
			0.44	0.47	0.43	0.44	0.43	0.48	0.47	0.45	0.45	0.49	0.46	0.44	0.52	0.5	0.45	0.49	0.45	0.47	0.48	0.49	0.49	0.48	0.55	0.53	0.46	0.49	0.48	0.49	0.49	0.49	0.5	0.5	0.51	0.55	0.5	0.52	0.46	0.52	0.51	0.48	0.49	0.48	0.5	0.5	0.49	0.52	0.53
	Fig. 3 f
		Time (seconds)	0	3	6	9	12	15	18	21	24	27	30	33	36	39	42	45	48	51	54	57	60	63	66	69	72	75	78	81	84	87	90	93	96	99	102	105	108	111	114	117	120	123	126	129	132	135	138
		Basal	0.48	0.5	0.46	0.48	0.46	0.47	0.48	0.5	0.48	0.48	0.5	0.48	0.48	0.47	0.48	0.48	0.46	0.48	0.48	0.46	0.48	0.49	0.48	0.47	0.48	0.47	0.47	0.47	0.49	0.48	0.49	0.48	0.47	0.48	0.51	0.47	0.48	0.47	0.48	0.49	0.49	0.49	0.47	0.5	0.47	0.48	0.49
			0.5	0.48	0.47	0.47	0.5	0.48	0.49	0.48	0.5	0.5	0.47	0.46	0.48	0.48	0.46	0.49	0.48	0.5	0.49	0.45	0.49	0.48	0.49	0.47	0.48	0.51	0.49	0.48	0.48	0.48	0.49	0.5	0.49	0.47	0.48	0.48	0.48	0.48	0.47	0.48	0.5	0.49	0.49	0.48	0.48	0.52	0.48
		Quinpirole	0.5	0.49	0.48	0.47	0.46	0.49	0.48	0.5	0.48	0.48	0.51	0.51	0.51	0.49	0.51	0.54	0.51	0.49	0.5	0.51	0.5	0.5	0.5	0.51	0.52	0.48	0.54	0.51	0.5	0.51	0.54	0.52	0.51	0.5	0.49	0.53	0.51	0.52	0.51	0.51	0.54	0.52	0.5	0.5	0.52	0.5	0.52
			0.5	0.49	0.52	0.49	0.52	0.48	0.5	0.49	0.48	0.51	0.51	0.49	0.5	0.49	0.49	0.51	0.49	0.5	0.51	0.5	0.54	0.52	0.51	0.51	0.51	0.49	0.51	0.5	0.52	0.55	0.49	0.51	0.51	0.53	0.53	0.53	0.52	0.53	0.49	0.49	0.49	0.52	0.52	0.5	0.52	0.52	0.51
	Fig. 3 g
		Time (seconds)	0	3	6	9	12	15	18	21	24	27	30	33	36	39	42	45	48	51	54	57	60	63	66	69	72	75	78	81	84	87	90	93	96	99	102	105	108	111	114	117	120	123	126	129	132	135	138
		Basal	0.48	0.51	0.47	0.5	0.46	0.52	0.48	0.48	0.49	0.47	0.49	0.48	0.47	0.47	0.48	0.5	0.48	0.49	0.5	0.48	0.47	0.47	0.49	0.48	0.48	0.48	0.48	0.5	0.5	0.49	0.5	0.48	0.47	0.5	0.48	0.49	0.49	0.5	0.48	0.52	0.48	0.5	0.5	0.49	0.51	0.48	0.47
			0.5	0.5	0.49	0.47	0.49	0.5	0.48	0.5	0.5	0.5	0.5	0.51	0.49	0.48	0.48	0.47	0.47	0.48	0.51	0.49	0.51	0.48	0.47	0.49	0.49	0.52	0.49	0.5	0.47	0.51	0.5	0.5	0.49	0.48	0.47	0.51	0.5	0.47	0.49	0.49	0.49	0.48	0.49	0.51	0.51	0.52	0.5
		Quinpirole	0.51	0.54	0.48	0.5	0.52	0.48	0.5	0.51	0.49	0.51	0.5	0.53	0.53	0.49	0.52	0.51	0.48	0.51	0.51	0.54	0.5	0.52	0.52	0.51	0.58	0.48	0.53	0.51	0.5	0.52	0.5	0.53	0.52	0.56	0.51	0.52	0.53	0.52	0.5	0.5	0.54	0.55	0.49	0.5	0.53	0.5	0.51
			0.48	0.49	0.49	0.47	0.49	0.5	0.49	0.53	0.52	0.51	0.48	0.54	0.46	0.53	0.51	0.53	0.48	0.5	0.49	0.51	0.5	0.51	0.52	0.48	0.53	0.5	0.54	0.51	0.52	0.51	0.51	0.53	0.54	0.52	0.52	0.51	0.51	0.52	0.53	0.49	0.54	0.54	0.52	0.5	0.56	0.53	0.52
	Fig. 3 h
		Time (seconds)	0	3	6	9	12	15	18	21	24	27	30	33	36	39	42	45	48	51	54	57	60	63	66	69	72	75	78	81	84	87	90	93	96	99	102	105	108	111	114	117	120	123	126	129	132	135	138
	(average of duplicates)	Basal	0.465	0.475	0.47	0.465	0.465	0.475	0.46	0.475	0.475	0.47	0.465	0.465	0.46	0.465	0.46	0.46	0.465	0.475	0.465	0.47	0.475	0.47	0.455	0.465	0.475	0.47	0.46	0.455	0.465	0.475	0.47	0.46	0.445	0.465	0.455	0.46	0.46	0.455	0.46	0.465	0.46	0.46	0.47	0.465	0.465	0.46	0.46
		Quinpirole	0.48	0.48	0.475	0.475	0.495	0.485	0.5	0.485	0.485	0.485	0.48	0.495	0.485	0.485	0.485	0.48	0.5	0.49	0.505	0.5	0.49	0.49	0.505	0.495	0.51	0.495	0.495	0.495	0.5	0.51	0.515	0.495	0.52	0.505	0.505	0.505	0.5	0.51	0.495	0.51	0.505	0.49	0.505	0.495	0.5	0.51	0.495
	Fig. 3 i
		Time (seconds)	0	3	6	9	12	15	18	21	24	27	30	33	36	39	42	45	48	51	54	57	60	63	66	69	72	75	78	81	84	87	90	93	96	99	102	105	108	111	114	117	120	123	126	129	132	135	138
	(average of duplicates)	Basal	0.475	0.48	0.475	0.47	0.475	0.475	0.465	0.48	0.47	0.47	0.465	0.455	0.46	0.47	0.475	0.47	0.465	0.46	0.465	0.465	0.475	0.46	0.465	0.47	0.465	0.47	0.46	0.465	0.47	0.46	0.48	0.465	0.465	0.475	0.465	0.465	0.475	0.47	0.46	0.455	0.465	0.465	0.46	0.455	0.47	0.455	0.46
		Quinpirole	0.48	0.485	0.485	0.495	0.485	0.475	0.485	0.505	0.485	0.49	0.495	0.49	0.495	0.5	0.495	0.49	0.48	0.495	0.505	0.515	0.495	0.495	0.495	0.505	0.5	0.5	0.515	0.505	0.505	0.52	0.515	0.495	0.505	0.5	0.51	0.51	0.52	0.505	0.525	0.495	0.51	0.515	0.495	0.5	0.51	0.495	0.515
	Fig. 3 j	Normalised to WT max response for each individual experiment																			EC50s	WT vs mutant matched for experiments conducted at same time
		WT			V96S			V96C			Y93C			V97C			V96S/V97C				WT	V96S	V96S/V97C	Y93C	V97C	V96C
		Mean	SEM	N	Mean	SEM	N	Mean	SEM	N	Mean	SEM	N	Mean	SEM	N	Mean	SEM	N		-5.542	-5.568	-5.921	5.518	5.621
	-3	100.137	0.124919	12	111.504	14.8094	5	119.631	12.8661	4	91.9652	4.11882	4	109.255	7.59458	4	81.538	15.8442	5		-5.183			5.278	5.471
	-4	90.1122	3.39879	12	109.078	19.6581	5	130.374	12.2569	4	83.09	3.93061	4	107.448	5.07949	4	99.0882	16.1874	5		-5.36			5.401	5.38
	-4.5	86.7694	5.42117	12	97.7007	18.2625	5	111.988	18.4267	4	83.8314	2.99398	4	101.04	3.35375	4	108.081	17.2984	5		-5.825	-5.675	-5.363	5.543	6.032
	-5	68.0342	7.44969	12	94.1021	17.4211	5	115.372	24.8436	4	66.6121	4.45795	4	91.0576	6.69957	4	73.3214	12.119	5		-5.495	-5.842	-5.55
	-5.5	37.2344	9.47494	12	73.9891	15.7395	4	73.3503	9.23063	4	37.8302	6.51539	4	64.522	9.45807	4	74.52	13.7899	5		-5.115	-6.071	-5.926
	-6	17.7928	5.57729	12	54.464	10.3502	5	50.5531	13.8714	4	24.8094	3.77313	4	31.0808	6.11903	4	32.7879	6.23018	5		-5.15	-5.866	-5.331
	-7	8.28859	5.48985	12	8.17099	5.25634	5	17.6894	11.4667	4	3.07173	3.49282	4	-3.98367	6.55477	4	4.00947	4.00947	5		-5.521					-5.615
	-8	-0.868618	5.8745	12	8.6849	4.47284	5	28.7489	17.0811	4	4.70496	5.20887	4	4.69322	2.01122	4	14.4019	10.6886	5		-5.187					-5.841
	-9	2.44882	5.66123	12	19.4139	5.48494	5				-2.60208	7.29952	4	4.83639	1.82236	4	3.46987	3.30707	5		-5.622					-5.724
																					-4.957					-5.69
																					-5.201					-5.605
	Fig. 3 k																					Un paired T-test D2R WT vs D2R mutant for statistical analysis
	Fold change from WT	WT	V96C	V96S	V96S/V97C	V97C	Y93C														-5.3465	-5.8044	-5.6182	5.435	5.626	-5.695
		1	0.99608	0.967118	0.611826	1.02856	0.96433
			1.53001	1.50136	0.864448	0.855502	1.17242
			1.20003	2.23077	0.615385	0.856165	1.2671
			1.93123	1.38587	0.333333	0.937087	0.965019
			1.74545	1.07404	1.1975
	Fig. 3 l
	Fold change from WT	WT	V96S	V96S/V97C	V97C	Y93C	V96C
		1	1.01622	1.0167	1.00344	0.999899	0.985795
			1.01495	1.09203	1.01343	1.00621	1.04245
			1.03523	1.03155	1.0147	1.00815	1.03465
			1.01497	1.02272	0.99165	1.01375	1.04842
			1.06125	1.03907			1.02721
[truncated: 53 more columns]

## Sheet: Fig. 4 
	Fig. 4 a
		Untransfected	WT	V96C	V96S	V96S/V97C	V97C	Y93C
		232.632	74683.8	53182.5	43030.9	35200.3	62203.3	51304
		348.798	81729	85051.3	71460.6	26347.4	23512.1	49805.2
		32.0112	85374.9	74209.2	54154	41924.4	16808.3	20910.6
		141.118	24860.1	74992.2	15297.8	7437.27	51894.9	39018.5
		28.985	34006.3	17987	10333.8	10565.5	91615.8	62028.8
		371.738	63110.9	24313.7	33152.8	25895.9	38898	33692
		450.996	107759	47803.7	57612.6	44730.8
		8.2194	40903.3	75597
	Mean	79.0452	10147.1	8905.39	8511.95	5471.63	11214.7	5965.29
	Fig. 4 b
	Normalised to WT
	WT	V96C	V96S	V96S/V97C	V97C	Y93C
	89.8928	55.5719	122.689	135.829	51.0872	51.2296
	48.8958	77.0747	79.547	190.097	106.988	62.4821
	151.611	121.476	154.353	171.637	91.2452	25.9658
	59.2362	30.8246		173.988	17.9093	39.3899
	150.365	132.218	106.474	171.041	126.466	23.2773
	Fig. 4 c
	WT	V96C	V96S	V96S/V97C	V97C	Y93C
	6.91285	29.4742	27.9443	51.583	22.7163	41.5568
	19.2321	32.8131	40.5608	42.5965	38.0213	47.6322
	15.8979	30.7968	37.1678	40.003	33.0346	29.6043
	27.8898	44.4434	46.3	58.4069	30.0984	43.3844
	29.2855	53.4248	50.9732	59.2354	47.0006	32.1082
	12.3859	51.8834	53.8594	57.0451	26.9753	40.2077

## Sheet: Table 2 data 
	WT vs V96C
	Rates						seconds
		Plateau	k		span (SSR- steady state response)	Initial rate	Half time
	WT	0.0407	0.01473	67.91	0.07654	0.00112743	47.07
	V96C	0.04128	0.02036	49.12	0.06633	0.00135048	34.05
	WT	0.04725	0.007128	140.3	0.06999	0.000498889	97.25
	V96C	0.05231	0.02179	45.88	0.06651	0.00144925	31.8
	WT	0.06999	0.01059	94.4	0.04725	0.000500378	65.43
	V96C	0.06651	0.02003	49.91	0.05231	0.00104777	34.6
	WT	0.07654	0.00927	107.9	0.0407	0.000377289	74.77
	V96C	0.06633	0.01464	68.29	0.04128	0.000604339	47.33
	WT	0.01092	0.01208	82.81	0.01092	0.000131914	57.4
	V96C	0.02415	0.02312	43.25	0.02415	0.000558348	29.98
	WT vs V96S
							seconds
		plateau	k	tau	span (SSR- steady state response)	Initial rate	Half time
	WT	0.01961	0.02869	34.85	0.01961	0.000562611	24.16
	V96S	0.03179	0.01072	93.32	0.03179	0.000340789	64.69
	WT	0.01464	0.02895	34.55	0.01464	0.000423828	23.95
	V96S	0.02139	0.01647	60.71	0.02139	0.000352293	42.08
	WT	0.01955	0.01263	79.18	0.01955	0.000246917	54.88
	V96S	0.01372	0.0139	71.96	0.01372	0.000190708	49.88
	V96S	0.04473	0.03183	31.42	0.04473	0.00142376	21.78
	WT	0.03067	0.0154	64.93	0.03067	0.000472318	45.01
	WT	0.0414	0.07091	14.1	0.0414	0.00293567	9.775
	V96S	0.03375	0.05622	17.79	0.03375	0.00189743	12.33
	WT vs Y93C and V97C
		Plateau	Rate (k)			Initial rate	Halftime
	WT	0.04449	0.001326			5.89937e-05	23.25
	Y93C	0.04186	0.001256			5.25762e-05	23.11
	V97C	0.03977	0.001137			4.52185e-05	24.25
		0.03961	0.001087			4.30561e-05	25.27
		0.03086	0.000861			2.65705e-05	24.85
		0.02447	0.000625			1.52937e-05	27.15
		0.04778	0.001201			5.73838e-05	27.58
		0.04292	0.002094			8.98745e-05	14.2
		0.03941	0.000815			3.21191e-05	33.52
		0.03067	0.0154			0.000472318	45.01
		0.03131	0.009107			0.00028514	76.12
		0.04156	0.01516			0.00063005	45.72

## Sheet: Fig. 5
		Fig. 5a											Fig. 5 b		Where multiple blots were ran with the same WT lysates to compare with mutant receptors on the same blot, values were averaged
		The part of the uncropped blot which was used in the figure is highlighted with a red square.													WT								V96C						V96S					V96S/V97C						Side by side Repeats WT vs V96C			Same data as to the left (Fig.5 b) but WT vs V96C for each independent biological replicate shown.
		In each blot lysates from cells expressing WT D2R were ran alongside lysates from mutant D2R expressing cells.												0	1	1	1	1	1	1	1	1	1	1	1	1	1	1	1	1	1	1	1	1	1	1	1	1		Replicate	1		2		3		4		5
														2	1.35923	1.46516	2.09062	11.0604	1.0558	1.8351	1.24965	3.94059	3.78552	4.33218	1.61889	13.6441		6.78614	5.25045	1.3651	0.992707	2.66971	6.16425	5.21281	0.684205	0.69728	2.62292	2.36271			WT	V96C	WT	V96C	WT	V96C	WT	V96C	WT
														5	0.881972	1.2475	0.930063	7.75362	4.63435	1.79348	1.46309	2.89927	5.24426	10.9921	2.44438	6.19187	19.5295	5.89897	10.6379	7.3001	1.38491	1.89858	1.98475	3.66341	1.24634	1.06374	1.65171	0.867714			1	1	1	1	1	1	1	1	1
														10	0.596085	0.418313	1.18041	8.511	2.3668	2.01093	1.79307	0.693841	2.68577	4.28919	1.85063	0.0542097	6.50249	1.11883	4.00453	13.159	0.687856	1.71546	0.592717	0.707325	1.38554	0.857467	2.52947	0.624399			1.35923	1.61889	1.46516	4.33218	2.09062	3.78552	11.0604		1.8351
														15	0.54361	0.465118	1.11074	2.89769	0.764955	1.71578	1.18705	1.25968	1.30768	2.44991	0.946817	3.51946	5.56309	1.58359	1.68891	3.60228	0.304372	2.78785	1.05731	0.400218	1.12676	0.634687	0.52306	1.34614			0.881972	2.44438	1.2475	10.9921	0.930063	5.24426	7.75362	19.5295	1.79348
																																									0.596085	1.85063	0.418313	4.28919	1.18041	2.68577	8.511	6.50249	2.01093
																																									0.54361	0.946817	0.465118	2.44991	1.11074	1.30768	2.89769	5.56309	1.71578
													Fig. 5 c
																		WT					V96C				V96S					V96S/V97C
														0	1	1	1	1	1	1	1	1	1	1	1	1	1	1	1	1	1	1	1	1	1
														2	2.8275	2.36895	0.866152	4.47979	0.789057	1.71276	1.55909	4.46932	0.349372	0.74698	0.594382	1.37352	1.41361	1.71435	0.945856	2.66971	2.36347	2.02748	0.366121	1.6262	0.535172
														5	4.22353	2.59062	1.01806	5.32311	2.33808	1.85692	0.619432	3.55329	1.10969	1.25525	0.784157	1.10359	1.57731	2.38022	0.617411	1.89858	1.32815	2.71506	0.911027	1.06692	0.57811
														10	2.67097	1.82431	0.721553	3.842	2.44546	0.843774	1.24185	7.55073	0.460828	0.738026	0.710351	1.45899	0.37055	2.01379	0.679396	1.71546	1.11878	3.15776	1.02905	1.05854	0.306842
														15	2.2878	2.26564	0.721553	3.24283	1.56033	0.732502	0.69884	2.79638	0.99311	1.1051	0.0975619	1.34769	0.384381	0.498019	0.417009	2.78785	0.225146	1.61303	1.09716	0.72432	0.0147713
													Fig. 5 e
															WT HEKs								WT βarr 1/2 Kos
														0	1	1	1	1	1	1	1	1	1	1	1	1	1	1	1	1
														2	1.35923	1.46516	2.09062	7.56357	1.0558	1.8351	1.24965	3.94059	2.8275	2.36895	0.866152	4.47979	0.789057	1.71276	1.55909	4.46932
														5	0.881972	1.2475	0.930063	7.75362	4.63435	1.79348	1.46309	2.89927	4.22353	2.59062	1.01806	5.32311	2.33808	1.85692	0.619432	3.55329
														10	0.596085	0.418313	1.18041	7.10276	2.3668	2.01093	1.79307	0.693841	2.67097	1.82431	0.721553	3.842	2.44546	0.843774	1.24185	7.55073
														15	0.54361	0.465118	1.11074	2.55607	0.764955	1.71578	1.18705	1.25968	2.2878	2.26564	0.721553	3.24283	1.56033	0.732502	0.69884	2.79638
													Fig. 5 f
															V96C
															WT HEK293 cells						βarr 1/2 Kos
														0	1	1	1	1	1	1	1	1	1	1
		Fig. 5 d												2	3.78552	4.33218	1.61889	13.6441		6.78614	0.349372	0.74698	0.594382	1.37352
														5	5.24426	10.9921	2.44438	6.19187	19.5295	5.89897	1.10969	1.25525	0.784157	1.10359
														10	2.68577	4.28919	1.85063	0.0542097	6.50249	1.11883	0.460828	0.738026	0.710351	1.45899
														15	1.30768	2.44991	0.946817	3.51946	5.56309	1.58359	0.99311	1.1051	0.0975619	1.34769
													Fig. 5 g		V96S
																	WT HEK293 cells			βarr 1/2 Kos
														0	1	1	1	1	1	1	1	1	1	1
														2	5.25045	1.3651	0.992707	2.66971	6.16425	1.41361	1.71435	0.945856	2.66971	2.36347
														5	10.6379	7.3001	1.38491	1.89858	1.98475	1.57731	2.38022	0.617411	6.36375	1.32815
														10	4.00453	13.159	0.687856	1.71546	0.592717	0.37055	2.01379	0.679396	1.71546	1.11878
														15	1.68891	3.60228	0.304372	2.78785	1.05731	0.384381	0.498019	0.417009	2.78785	0.225146
													Fig. 5 h		WT HEK293 cells						βarr 1/2 Kos
														0	1	1	1	1	1		1	1	1	1
														2	5.21281	0.684205	0.69728	2.62292	2.36271		2.02748	0.366121	1.6262	0.535172
														5	3.66341	1.24634	1.06374	1.65171	0.867714		2.71506	0.911027	1.06692	0.57811
														10	0.707325	1.38554	0.857467	2.52947	0.624399		3.15776	1.02905	1.05854	0.306842
														15	0.400218	1.12676	0.634687	0.52306	1.34614		1.61303	1.09716	0.72432	0.0147713
[truncated: 3 more columns]

## Sheet: Fig. 6
	Calulating bias
	My data	G protein	Data from Fig. 3.				Arrestin	Data from Fig 3.				Internalisation	Data from Fig 4c.			MAPK	Data from Fig. 5 a and b
		logEC50	Emax (normalised to WT minimal dose)	log(Emax/EC50)	fold𝞓 log (Emax/EC50)		logEC50	Emax (% of WT)	log(Emax/EC50)	fold𝞓 log (Emax/EC50)		Quinpirole induced internalisation- fold change from WT				5 minute quinpirole stimulation average- fold change of basal
	WT	9.418	99.14	10.5267	1 (ref)		5.362	98.7	18.4073	1		1				2.67	1
	V96C	9.036	90.4	10.0044	0.95039		5.695	125.6	22.0544	1.19813		2.17587				8.88041	3.326
	V96S	9.275	117.2	12.6361	1.20039		5.804	108	18.6079	1.01089		2.30104				5.30538	1.98703
	V96S/V97C	9.49	116	12.2234	1.16119		5.622	96.39	17.1451	0.931431		2.76755				1.9063	0.713969
	Data shown in Fig. 6 d
		G protein	Arrestin	Internalization	MAPK
	WT	1	1	1	1
	V96C	0.95039	1.19813	2.17587	3.326
	V96S	1.20039	1.01089	2.30104	1.98703
	V96S/V97C	1.16119	0.931431	2.76755	0.713969

## Sheet: Supplementary Fig. 1
	Supplementary Fig. 1a- Uncropped and unaltered Western blots

## Sheet: Supplementary Fig. 2
Supplementary Fig. 2
	a
	Basal D2R WT
	Net Venus/Rluc8	0.576194	0.907568	1.34267	1.71195	2.25395	2.7835	3.45225	5.02457	4.76972	4.88066	3.9969
	Net BRET	0.1095	0.1605	0.2015	0.246	0.2915	0.318	0.323	0.349	0.3945	0.3675	0.385
	PBS
	D2R Venus only control
	Net Venus/Rluc8	0.60093	0.892595	1.40129	1.61683	2.24459	2.56927	3.42709	3.12253	4.09624	5.42524
	Net BRET	0.0095	0.006	0.0095	0.015	0.0115	0.023	0.0255	0.015	0.023	0.037
	b	WT
	Net Venus/Rluc8	0	0.94445	1.21649	1.68805	1.88247	2.10413	2.23214	2.6875	3.99014	3.8046	4.97933	3.70603
	Net BRET	0	0.298185	0.409785	0.524354	0.625318	0.724297	0.750021	0.803966	0.90322	0.872866	0.907364	0.925646
		Y93C
	Net Venus/Rluc8	0	0.909678	0.59499	1.27205	2.35455	2.51585	2.36028	5.06551	4.21193	5.13636	6.28869	5.71647
	Net BRET	0	0.32254	0.205231	0.486804	0.781131	0.821477	0.793989	1.00352	0.991131	0.947452	1.02822	1.00296
	c
	BRET max	WT	Y93C
		0.468	0.4795
		0.39922	0.403104
		0.99	1.07483
		0.939622	1.02062
		0.854244	0.857878
	d
	BRET max	WT	Y93C
		0.4323	0.4777
		0.3124	0.3567
		0.7044	1.044
		0.7183	0.7849
		0.7416	0.6982
	e	D2R-Venus fluorescence levels
	WT	8296	1576.5	1075	1450	5813.5	6973
	V96C	6826	3092.5	1476.5	4750	5742	4878
	e	D2R-Venus fluorescence levels
	WT	7843.5	14316.5	9797	9022	14918
	V96S	5988	17487	12346	8200.5	15020
	e	D2R-Venus fluorescence levels
	WT	10909.5	9180	23116	8026	6182.5	10072
	V96S/V97C	7517.5	8655	25685.5	7532.5	6065.5	10261.5
	e	D2R-Venus fluorescence levels
	WT	15028.5	14942	16626	19101	7100.5
	Y93C	12348	15640	16666	13522	5114

## Sheet: Supplementary Fig. 3
	Supplementary Fig. 3 a
	Basal	Net Venus/Rluc8	0.0588981	0.0888544	0.156739	0.179495	0.23022	0.225224	0.292024	0.332514	0.326287	0.438377	0.409604
		NET BRET	0.128	0.233	0.3205	0.39	0.3605	0.339	0.381	0.3775	0.411	0.4105	0.411
	Agonist	Net Venus/Rluc8	0.0617113	0.0941889	0.141549	0.16556	0.204567	0.23071	0.283724	0.371945	0.395185	0.464061	0.456991
		NET BRET	0.115	0.168	0.2425	0.284	0.3035	0.3015	0.342	0.3605	0.394	0.387	0.404
	Supplementary Fig. 3 b
	Basal	Net Venus/Rluc8	0.0745538	0.108394	0.162142	0.196585	0.230356	0.262452	0.341612	0.455138	0.465546	0.546832	0.450253
		NET BRET	0.0925	0.176	0.2585	0.2775	0.3345	0.3335	0.3795	0.446	0.433	0.4465	0.4665
	Agonist	Net Venus/Rluc8	0.0752947	0.0969498	0.155791	0.169209	0.223468	0.255051	0.327567	0.412848	0.467715	0.528686	0.49117
		NET BRET	0.0975	0.1635	0.2365	0.261	0.319	0.3255	0.3675	0.421	0.4345	0.4405	0.4415
	Supplementary Fig. 3 c
	Basal	Net Venus/Rluc8	0.218516	0.345862	0.462686	0.439196	1.02512	0.715687	1.01971	1.58824	1.71155	2.09625	2.0928
		NET BRET	0.145	0.246	0.3015	0.2965	0.455	0.4095	0.467	0.571	0.5725	0.6335	0.6155
	Agonist	Net Venus/Rluc8	0.23726	0.418973	0.565804	0.549638	1.22308	0.884773	1.23752	1.95622	2.17114	2.63244	2.76815
		NET BRET	0.131	0.223	0.2885	0.278	0.44	0.3865	0.446	0.5525	0.548	0.619	0.618
	Supplemenatry Fig. 3 d
	Basal	Net Venus/Rluc8	0.732231	1.05098	0.962474	1.43384	1.83981	2.41382	3.18819	3.47368	4.88708	5.02848	5.70348
		NET BRET	0.2175	0.3445	0.3445	0.4465	0.492	0.597	0.6465	0.718	0.697	0.786	0.8195
	Agonist	Net Venus/Rluc8	0.813712	1.14767	1.10562	1.54241	2.12296	2.5591	3.65632	4.34115	5.89684	6.48509	5.48209
		NET BRET	0.2345	0.3445	0.356	0.4665	0.503	0.6635	0.6475	0.694	0.6915	0.724	0.765
	Supplementary Fig. 3 e		BRET max basal and agonist stimulated WT and V96S expressing cells
	WT	WT + Q	V96S	V96S + Q
	0.526	0.514	0.6335	0.619
	0.284	0.283	0.5215	0.54
	0.32	0.3255	0.5645	0.5775
	0.517	0.498	0.7255	0.7035
	Supplementary Fig. 3 f		BRET 50 basal and agonist stimulated WT and V96S expressing cells
	WT	WT + Q	V96S	V96S + Q
	0.3921	0.4691	0.4009	0.5161
	0.2517	0.2685	0.402	0.4125
	0.2847	0.2836	0.3801	0.3778
	0.608	0.5948	0.593	0.6411
	Supplementary Fig. 3 g		BRET max basal & agonist stimulated WT & V96S/V97C expressing cells
	WT	WT + Q	V96S/V97C	V96S/V97C + Q
	0.5235	0.523	0.8225	0.822
	0.4415	0.4205	0.7895	0.7675
	0.398	0.3745	0.8195	0.765
	0.331	0.3105	0.4315	0.4295
	Supplementary Fig. 3 h		BRET 50 basal and agonist stimulated WT & V96S/V97C expressing cells
	WT	WT +Q	V96S/V97C	V96S/V97C + Q
	0.9918	1.167	1.398	1.609
	0.2016	0.1807	0.2953	0.3724
	0.372	0.4851	1.07	0.9688
	0.2666	0.2459	0.2908	0.3237
	Supplementary Fig. 3 i		Quinpirole stimulated cells BRETmax fold difference from basal
	WT	V96C	V96S	V96S/V97C
	0.0458488	0.0825	-0.0228887	-0.000607903
	-0.0747423	0.0658199	0.0354746	-0.0278657
	-0.0170316	-0.0535906	0.0230292	-0.066504
	-0.0114155	-0.0174987	-0.0303239	-0.00463499
	Supplementary Fig. 3 j		Quinpirole stimulated cells BRET50 fold difference from basal
	WT	V96C	V96S	V96S/V97C
	0.251917	0.491828	0.287353	0.15093
	-0.0436992	0.283449	0.0261194	0.26109
	0.65244	-0.0807442	-0.00605104	-0.0945794
	0.319918	0.854935	0.081113	0.113136
	Supplementary Fig. 3 k
	Basal
	Net Venus/Rluc8	0.576194	0.907568	1.34267	1.71195	2.25395	2.7835	3.45225	5.02457	4.76972	4.88066	3.9969
	Net BRET	0.1095	0.1605	0.2015	0.246	0.2915	0.318	0.323	0.349	0.3945	0.3675	0.385
	PBS
	Net Venus/Rluc8	0.785464	1.10004	1.72647	2.03992	2.93309	3.76272	4.56684	6.71188	6.48783	7.1353	5.80178
	Net BRET	0.108	0.1655	0.204	0.238	0.305	0.3245	0.3455	0.3605	0.3355	0.371	0.362
	Supplementary Fig. 3 l
	Basal	0.426412	1.37357	1.48289	1.79232	2.42687	2.98851	3.56774	4.91068	4.68378	5.28046	3.78185
	Net Venus/Rluc8	0.1155	0.1825	0.2215	0.2495	0.3245	0.3305	0.3625	0.3925	0.4255	0.4	0.418
	Net BRET
	DMSO
	Net Venus/Rluc8	0.691596	1.00572	1.58617	1.87933	2.6305	3.11332	3.67769	4.76974	5.26235	5.8499	4.6852
	Net BRET	0.12	0.169	0.23	0.2595	0.326	0.3415	0.364	0.3845	0.396	0.3745	0.426

[truncated: 8 more sheets: Supplementary Fig. 5 , Supplementary Fig. 6 , Supplementary Fig. 7 , Supplementary Fig. 8 , Supplementrary Fig. 9, Supplementary Fig. 10, Supplementary Fig. 12, Supplementary Fig. 14]
